# Supplementary material for: Cepharanthine Induces Oxidative Stress and Apoptosis in Cervical Cancer via the Nrf2/Keap1 Pathway
Source: Antioxidants (Basel). 2025 Nov 1;14(11):1324. doi: 10.3390/antiox14111324 (PMC12649129; doi:10.3390/antiox14111324)
Supplement: Supplementary file 1 [file antioxidants-14-01324-s001.zip]

Archive with 1 entries (1 files):
- antioxidants-3848807-supplementary.pdf
